# Supplementary material for: Polymeric Materials in Biomedical Engineering: A Bibliometric Mapping
Source: Polymers (Basel). 2025 Oct 29;17(21):2886. doi: 10.3390/polym17212886 (PMC12608308; doi:10.3390/polym17212886)
Supplement: Supplementary file 1 [file polymers-17-02886-s001.zip]

Archive with 1 entries (1 files):
- polymers-3929053-supplementary.pdf
